# Supplementary material for: Attenuated Virulence and Genomic Reductive Evolution in the Entomopathogenic Bacterial Symbiont Species, Xenorhabdus poinarii
Source: Genome Biol Evol. 2014 Jun 5;6(6):1495–513. doi: 10.1093/gbe/evu119 (PMC4079199; doi:10.1093/gbe/evu119)
Supplement: Supplementary Data [file supp_evu119_Table_S1.xls]

## Sheet: Feuil1
	Table S1: Accession number of nucleotide sequences used in this study
		recA	gyrB	dnaN	gltX	infB
	X. beddingii Q58T	FJ823415	EU934516	FJ831460	FJ840506	JF798413
	X. bovienii T228T	FJ823426	EU934530	FJ831466	FJ840514	JF798418
	X. budapestensis DSM16342T	FJ823418	EU934535	FJ831474	FJ840518	JF798419
	X. cabanillasii USTX62T	FJ823422	EU934537	FJ831472	FJ840521	JF798420
	X. doucetiae FRM16T	FJ823402	EU934526	FJ831450	FJ840497	JF798406
	X. ehlersii DSM16337T	FJ823398	EU934524	FJ831448	FJ840495	JF798404
	X. griffiniae ID10T	FJ823399	EU934525	FJ831449	FJ840496	JF798405
	X. hominickii KE01T	FJ823410	EU934517	FJ831461	FJ840510	JF798414
	X. indica DSM17382T	FJ823421	EU934538	FJ831470	FJ840520	JF798421
	X. innexi DSM16336T	FJ823424	EU934540	FJ831475	FJ840522	KF740637
	X. ishibashii GDh7T	JQ348906	JQ348907	JQ348908	JQ348909	JQ348910
	X. japonica DSM16522T	FJ823400	EU934513	FJ831453	FJ840503	JF798409
	X. khoisanensis SF87T	AB685736	AB685735	AB685733	AB685734	JX623984
	X. koppenhoeferi USNJ01T	FJ823413	EU934532	FJ831457	FJ840504	JF798417
	X. kozodoii SaVT	FJ823404	EU934522	FJ831446	FJ840493	JF798411
	X. magdalenensis IMI397775T	JF798401	JF798402	JF798399	JF798400	JF798403
	X. mauleonii VC01T	FJ823417	EU934533	FJ831464	FJ840507	JF798415
	X. miraniensis Q1T	FJ823414	EU934520	FJ831459	FJ840505	JF798412
	X. poinarii G6T	FJ823409	EU934543	FJ831454	FJ840499	JF798410
	X. poinarii AZ26	FJ823408	EU934544	FJ831455	FJ840500	KF740647
	X. poinarii CU01	FJ823407	EU934545	FJ831456	FJ840501	KF740638
	X. poinarii NC33	KF740652	KF740663	KF740656	KF740648	KF740636
	X. poinarii SK72	KF740653	KF740660	KF740657	KF740649	KF740639
	X. romanii PR06-AT	FJ823403	EU934515	FJ831451	FJ840498	JF798407
	X. stockiae TH01T	FJ823425	EU934542	FJ831477	FJ840524	JF798423
	X. szentirmaii DSM16338T	FJ823416	EU934534	FJ831458	FJ840508	JF798416
	X. vietnamensis VN01T	FJ823401	EU934514	FJ831452	FJ840502	JF798408
	P. asymbiotica subsp. australis 9802892 T	FJ862018	AY278495	FJ831489	FJ844930	JQ723517
	P. temperata subsp. temperata XlNach T	FJ862012	AY278517	FJ831485	FJ844918	JQ723516
