# Supplementary material for: Attenuated Virulence and Genomic Reductive Evolution in the Entomopathogenic Bacterial Symbiont Species, Xenorhabdus poinarii
Source: Genome Biol Evol. 2014 Jun 5;6(6):1495–513. doi: 10.1093/gbe/evu119 (PMC4079199; doi:10.1093/gbe/evu119)
Supplement: Supplementary Data [file supp_evu119_Table_S2.xls]

## Sheet: Feuil1
	Table S2: Primers used in this study
	Target gene	Primer name	Primer sequence (foward)	Target gene	Primer name	Primer sequence (reverse)	Length of the amplicon from the Xn_ATCC19061 genome
	exbD	exbD_F	TGG CAA TRC GTC TTA ATG AA	rdgC	rdgC_R	ATG ATT TAC CGT TTA AAC CG	9744 pb
	xaxA	xaxA_F	TGG CTG AAA TAA CYT ATA CCA ATG AYG AT	xaxB	xaxB_R	CTG GCT ATC TCC RCA CCT TGT TT	1480 pb
	tetR	XP_2986F1	ATTATCTTCCCAACGCATCACAATTTGT	opnS1	XP_2987R	ATACCAAACACATCGTCAGTGTTGATT	ND
	opnS	CU01_opnS_F1	GTGCGTCCTACAGCTTCAATAAG	tetR_R1	CU01_tetR_R	CAATTCCAGAGCAGGAAATACG	ND
	opnS	opnS_F1	ATG CTA TTG AAT TAT CGG TTC GA	opnS_R1	opnS_R	CCG TAT GCT GCG CTA ACA CT	ND
	1 primers used for the sequencing of DNA amplicons
