# Supplementary material for: Attenuated Virulence and Genomic Reductive Evolution in the Entomopathogenic Bacterial Symbiont Species, Xenorhabdus poinarii
Source: Genome Biol Evol. 2014 Jun 5;6(6):1495–513. doi: 10.1093/gbe/evu119 (PMC4079199; doi:10.1093/gbe/evu119)
Supplement: Supplementary Data [file supp_evu119_Table_S3.xls]

## Sheet: Plasmid_FRM16
Table S3: List of coding sequences in the X. doucetiae FRM16 plasmid
Label	Length	Product	GC Content
XDD1_p0001	291	putative Sugar fermentation stimulation protein B (Ner-like protein)	0.4811
XDD1_p0002	267	putative counterpart of the neighbouring ParD-like protein	0.6030
XDD1_p0003	300	ParD-like protein (ParDE toxin-antitoxin system)	0.5233
XDD1_p0005	1161	conserved protein of unknown function	0.6150
XDD1_p0004	237	conserved protein of unknown function	0.6160
XDD1_p0006	756	protein of unknown function	0.5754
XDD1_p0007	390	conserved protein of unknown function	0.4974
XDD1_p0008	405	conserved protein of unknown function	0.4642
XDD1_p0009	363	conserved protein of unknown function	0.4270
XDD1_p0010	120	protein of unknown function	0.3167
XDD1_p0011	366	protein of unknown function	0.2842
XDD1_p0012	921	conserved protein of unknown function	0.3377
