# Supplementary material for: Attenuated Virulence and Genomic Reductive Evolution in the Entomopathogenic Bacterial Symbiont Species, Xenorhabdus poinarii
Source: Genome Biol Evol. 2014 Jun 5;6(6):1495–513. doi: 10.1093/gbe/evu119 (PMC4079199; doi:10.1093/gbe/evu119)
Supplement: Supplementary Data [file supp_evu119_Table_S4.xls]

## Sheet: Xeno_specificCoregenome
Table S4: List of genes families common to the four Xenorhabdus genomes but absent from E. coli K12 (Xenorhabdus-specific core genome)
MICFAM_Id1	GO_id2	Label in Xd3	Begin	End	length	Gene	Product
79	7399987	XDD1_0015	18889	20337	1449	ethA	FAD-containing monooxygenase EthA
169	7400041	XDD1_0069	80326	81312	987	damX	putative membrane protein
282	7400045	XDD1_0073	84665	85294	630		conserved protein of unknown function
287	7400046	XDD1_0074	85284	85835	552		conserved exported protein of unknown function
460	7400047	XDD1_0075	85832	86713	882		conserved protein of unknown function
501	7400050	XDD1_0078	90739	92841	2103	umoB	Flagellar operon control protein umoB
521	7400056	XDD1_0084	98515	99759	1245		Putative AMP-dependent synthetase/ligase
773	7400057	XDD1_0085	99775	102240	2466		putative Long-chain-fatty-acyl-CoA reductase
1093	7400058	XDD1_0086	102242	103372	1131		putative Long-chain-fatty-acid--luciferin-component ligase
1125	7400073	XDD1_0101	118397	118723	327		putative periplasmic protein
1172	7400074	XDD1_0102	118724	119218	495		conserved exported protein of unknown function
1225	7400099	XDD1_0127	136029	137147	1119		WalR protein
1375	7400101	XDD1_0129	137557	138660	1104		WalN protein
1402	7400102	XDD1_0130	138660	139838	1179		WalM protein
2861	7400106	XDD1_0134	142576	143385	810	kdtX	Lipopolysaccharide core biosynthesis glycosyltransferase kdtX
4563	7400108	XDD1_0136	144887	145951	1065	rfaQ	Lipopolysaccharide core heptosyltransferase rfaQ
4564	7400109	XDD1_0137	145948	147078	1131		Lipopolysaccharide core biosynthesis protein RfaG (Glucosyltransferase I)
5351	7400110	XDD1_0138	147075	148175	1101		WalW protein
5449	7400111	XDD1_0139	148320	149288	969		WalW protein
5470	7400145	XDD1_0173	183387	183893	507	cpxP	putative Periplasmic protein; negative regulator of cpxR
5608	7400149	XDD1_0177	186151	186462	312		transposase (fragment)
5621	7400150	XDD1_0178	186566	186883	318		putative transposase
5648	7400185	XDD1_0213	220981	221331	351		conserved protein of unknown function
5649	7400190	XDD1_0218	225517	226743	1227	argG	Argininosuccinate synthase
5652	7400198	XDD1_0226	231442	232359	918		putative transposase
5717	7400200	XDD1_0228	232888	233316	429		transposase
5718	7400201	XDD1_0229	233615	234649	1035		transposase
5722	7400331	XDD1_0359	340203	340349	147		conserved protein of unknown function
5724	7400379	XDD1_0407	387041	390409	3369		putative oxyreductase protein
5726	7400429	XDD1_0457	434985	435332	348		conserved protein of unknown function
5731	7400461	XDD1_0489	463824	466919	3096		putative invasin
5734	7400491	XDD1_0519	492131	492904	774		putative amino-acid ABC transporter-binding protein HI_1080
5737	7400526	XDD1_0554	521763	523052	1290	metY	homocysteine synthase
5855	7400560	XDD1_0588	556896	558029	1134		conserved exported protein of unknown function
5857	7400561	XDD1_0589	558026	559177	1152		conserved exported protein of unknown function
5864	7400562	XDD1_0590	559177	560169	993		conserved exported protein of unknown function
5898	7400565	XDD1_0593	561830	562522	693		conserved hypothetical protein (Similar to unknown protein YgcH of Escherichia coli)
5913	7400566	XDD1_0594	562509	563321	813		conserved hypothetical protein (similar to protein ygcI precursor of E. coli)
5914	7400567	XDD1_0595	563290	564327	1038		conserved hypothetical protein (Similar to unknown protein YgcJ of Escherichia coli)
5943	7400568	XDD1_0596	564377	564970	594		conserved protein of unknown function
5947	7400569	XDD1_0597	564963	566579	1617		conserved hypothetical protein (Similar to unknown protein YgcL of Escherichia coli)
5948	7400570	XDD1_0598	566576	569323	2748		conserved hypothetical protein (Similar to unknown protein YgcB of Escherichia coli)
6105	7400571	XDD1_0599	569388	569816	429	gloA	Glyoxalase
6151	7400586	XDD1_0614	580738	581874	1137		putative periplasmic protein
6152	7400587	XDD1_0615	581861	582556	696		putative alginate O-acetylation protein AlgI (fragment)
6630	7400594	XDD1_0622	587368	587718	351		conserved protein of unknown function
6709	7400595	XDD1_0623	588291	588869	579	terD	tellurium resistance protein terD
6894	7400596	XDD1_0624	588925	589953	1029		Tellurium resistance protein terC
7195	7400597	XDD1_0625	589981	590436	456		tellurium resistance protein terB
7430	7400598	XDD1_0626	590536	591669	1134	terA	tellurium resistance protein terA
7432	7400600	XDD1_0628	592684	593853	1170		conserved protein of unknown function
7510	7400602	XDD1_0630	594630	595709	1080		conserved hypothetical protein
7757	7400603	XDD1_0631	595709	596632	924		putative ATP/GTP-binding protein protein
8247	7400604	XDD1_0632	596803	597288	486	terW	Tellurium resistance protein terW
8495	7400625	XDD1_0653	616558	616728	171		BamHI control element
8774	7400632	XDD1_0660	624167	624538	372		protein of unknown function
8778	7400646	XDD1_0674	640729	641352	624		putative LysE family transporter
9197	7400707	XDD1_0735	696922	697470	549	mrxA	Major fimbrial subunit polypeptide, MrfA
9290	7400710	XDD1_0738	701613	702176	564	mrxG	fimbrial adaptor, MrxG
9404	7400734	XDD1_0762	727862	729133	1272		putative permease (MFS superfamily)
9614	7400762	XDD1_0790	759175	759903	729		putative Phosphonate-transporting ATPase
10368	7400793	XDD1_0821	795881	799561	3681	sbcC	Nuclease sbcCD subunit C
11786	7400799	XDD1_0827	805084	806397	1314		Transporter
12345	7400854	XDD1_0882	861228	861614	387		conserved exported protein of unknown function
12432	7400857	XDD1_0885	863014	864066	1053		putative Cysteine synthase
12461	7400874	XDD1_0902	882942	883484	543	priC	Primosomal replication protein N''
12688	7400885	XDD1_0913	891469	892581	1113		Ferric enterobactin transport protein
12835	7400902	XDD1_0930	912092	913369	1278		conserved membrane protein of unknown function
13352	7400915	XDD1_0943	927073	927309	237		conserved protein of unknown function
14123	7400921	XDD1_0949	931852	934488	2637		putative phage host specificity protein ( phage tail protein)
14321	7400941	XDD1_0969	942500	947122	4623		conserved protein of unknown function
14688	7400942	XDD1_0970	947134	947490	357		conserved protein of unknown function
14947	7400943	XDD1_0971	947483	948700	1218		conserved protein of unknown function
14954	7400944	XDD1_0972	948716	950905	2190		VgrG
15046	7401000	XDD1_1028	1000643	1001092	450	hpaR	Homoprotocatechuate degradative operon repressor
15459	7401001	XDD1_1029	1001249	1002286	1038		putative alcohol dehydrogenase
15459	7401017	XDD1_1045	1020628	1021317	690		LuxR-family transcriptional regulator
15922	7401037	XDD1_1065	1045532	1046419	888		putative chromosome partitioning related protein SOJ-like protein
16012	7401038	XDD1_1066	1046416	1046811	396		conserved protein of unknown function
16033	7401040	XDD1_1068	1048175	1049758	1584		conserved hypothetical protein, putative ParB-like nuclease domain
16370	7401041	XDD1_1069	1049840	1050418	579		conserved hypothetical protein
16511	7401043	XDD1_1071	1050446	1050703	258		conserved hypothetical protein
16879	7401044	XDD1_1072	1050806	1052041	1236		conserved hypothetical protein
17521	7401046	XDD1_1074	1052386	1053108	723		conserved hypothetical protein, putative integrating conjugative element domain
17602	7401047	XDD1_1075	1053092	1055116	2025		DNA topoisomerase III
17964	7401049	XDD1_1077	1055337	1055894	558		conserved hypothetical protein
18238	7401050	XDD1_1078	1055947	1056180	234		conserved hypothetical protein
19026	7401054	XDD1_1082	1058711	1059244	534		putative pilL protein (fragment)
19805	7401055	XDD1_1083	1059187	1059945	759		putative exported protein with integrating conjugative element domain
20434	7401056	XDD1_1084	1059921	1060460	540		putative exported protein with integrating conjugative element domain
21592	7401057	XDD1_1085	1060457	1062520	2064		putative plasmid transfer protein
21607	7401058	XDD1_1086	1062529	1063287	759		conserved hypothetical protein with integrating conjugative element domain
21680	7401064	XDD1_1092	1065884	1066255	372		conserved hypothetical protein with conjugative transfer domain
21740	7401065	XDD1_1093	1066252	1066908	657		putative membrane protein with integrating conjugative element domain
21806	7401066	XDD1_1094	1066905	1067735	831		putative exported protein with integrating conjugative element domain
21900	7401067	XDD1_1095	1067725	1069149	1425		putative exported protein with integrating conjugative element domain
21977	7401068	XDD1_1096	1069149	1069505	357		hypothetical protein
22010	7401069	XDD1_1097	1069493	1069891	399		putative lipoprotein with conjugative transfer domain
22102	7401070	XDD1_1098	1069891	1072653	2763		conserved hypothetical protein with TraC domain
22315	7401072	XDD1_1100	1073539	1076790	3252		putative invasin
22368	7401078	XDD1_1106	1082759	1083097	339		putative exported protein
22396	7401079	XDD1_1107	1083107	1084621	1515		putative membrane protein
22397	7401081	XDD1_1109	1084698	1085009	312		fragment of conserved hypothetical protein (part 2)
22451	7401086	XDD1_1114	1091108	1093177	2070		putative VrgG protein
22453	7401096	XDD1_1124	1112819	1113775	957		putative integrase
22456	7401097	XDD1_1125	1113930	1114550	621		conserved protein of unknown function
22802	7401098	XDD1_1126	1114676	1115242	567		putative Antirestriction plasmid protein (modular protein)
22986	7401099	XDD1_1127	1115424	1115954	531		conserved protein of unknown function
23262	7401100	XDD1_1128	1115976	1116269	294		putative toxin-antitoxin system protein
23395	7401101	XDD1_1129	1116366	1117289	924		conserved hypothetical protein
23567	7401102	XDD1_1130	1117403	1118092	690		conserved hypothetical protein
24308	7401103	XDD1_1131	1118305	1119321	1017		conserved protein of unknown function with integrating conjugative element domain
25041	7401104	XDD1_1132	1119416	1120423	1008		putative phage integrase
25065	7401112	XDD1_1140	1126812	1127756	945		conserved exported protein of unknown function
25158	7401115	XDD1_1143	1129602	1130381	780		conserved protein of unknown function
25229	7401116	XDD1_1144	1130422	1131339	918		putative transcriptional regulator (LysR family)
25349	7401117	XDD1_1145	1131526	1132824	1299	IIL	3-isopropylmalate dehydratase
25350	7401118	XDD1_1146	1132821	1133372	552	leuD	3-isopropylmalate dehydratase small subunit
25351	7401125	XDD1_1153	1138761	1139582	822	proC	Pyrroline-5-carboxylate reductase
26086	7401134	XDD1_1162	1145269	1146153	885		Putative exported protein
26339	7401135	XDD1_1163	1146293	1147207	915		putative transcriptional regulator
26389	7401143	XDD1_1171	1154763	1156106	1344	nqrA	Na(+)-translocating NADH-quinone reductase subunit A
26417	7401144	XDD1_1172	1156110	1157348	1239	nqrB	Na(+)-translocating NADH-quinone reductase subunit B
26439	7401145	XDD1_1173	1157341	1158138	798	nqrC	Na(+)-translocating NADH-quinone reductase subunit C
26443	7401146	XDD1_1174	1158131	1158760	630	nqrD	Na(+)-translocating NADH-quinone reductase subunit D
26456	7401148	XDD1_1176	1159381	1160607	1227	nqrF	Na(+)-translocating NADH-quinone reductase subunit F
26508	7401149	XDD1_1177	1160726	1161754	1029	apbE	Thiamine biosynthesis lipoprotein ApbE
26540	7401150	XDD1_1178	1161770	1161994	225		putative Similar to exported protein
26545	7401152	XDD1_1180	1162710	1165019	2310	tdhA	TonB-dependent heme receptor A
26615	7401153	XDD1_1181	1165209	1165745	537		conserved exported protein of unknown function
26650	7401186	XDD1_1214	1202938	1203555	618		Acetyltransferase, GNAT family
26811	7401214	XDD1_1242	1236758	1237525	768	fhuF	ferric hydroxamate transport protein
27161	7401279	XDD1_1307	1298475	1299464	990		conserved exported protein of unknown function
27605	7401280	XDD1_1308	1299652	1301826	2175		ABC transporter RTX toxin
27615	7401281	XDD1_1309	1301829	1303184	1356	RtxD	RTX toxin ABC transporter protein RtxD
29562	7401283	XDD1_1311	1305935	1306300	366		conserved hypothetical protein
29574	7401284	XDD1_1312	1306335	1306796	462		RTX toxin activating protein
29713	7401286	XDD1_1314	1321188	1322282	1095		conserved hypothetical protein
29716	7401287	XDD1_1315	1322279	1322932	654		conserved hypothetical protein
29732	7401297	XDD1_1325	1333187	1336024	2838	pulA	Pullulanase
29740	7401306	XDD1_1334	1344518	1345711	1194		conserved membrane protein of unknown function
29742	7401307	XDD1_1335	1345804	1346604	801		conserved protein of unknown function
30945	7401333	XDD1_1361	1371905	1372732	828		conserved membrane protein of unknown function
31225	7401393	XDD1_1421	1424753	1424908	156		conserved exported protein of unknown function
31332	7401409	XDD1_1437	1438467	1439801	1335		conserved membrane protein of unknown function
31844	7401421	XDD1_1449	1452281	1454149	1869	asmA	Suppressor of ompF assembly mutants
32400	7401430	XDD1_1458	1458119	1458496	378		conserved hypothetical protein
32846	7401431	XDD1_1459	1458529	1458765	237		conserved hypothetical protein
32984	7401432	XDD1_1460	1458762	1459094	333		conserved hypothetical protein
33219	7401433	XDD1_1461	1459370	1460017	648		hypothetical protein
33264	7401450	XDD1_1478	1474128	1474709	582		conserved protein of unknown function
35877	7401477	XDD1_1505	1498435	1499874	1440		putative exported protein
35878	7401478	XDD1_1506	1499888	1500856	969		putative exported protein
35880	7401479	XDD1_1507	1500853	1501254	402		putative exported protein
35882	7401548	XDD1_1576	1571749	1574103	2355	ycaI	putative recombination protein with metallo-hydrolase domain
35917	7401582	XDD1_1610	1616163	1616789	627	sxy	Protein sxy
35920	7401616	XDD1_1644	1654057	1654452	396		putative Similar to membrane protein
36035	7401617	XDD1_1645	1654579	1655154	576		putative major capsid protein (fragment)
36041	7401645	XDD1_1673	1675500	1675904	405		Glutathione-dependent formaldehyde-activating, GFA
36042	7401653	XDD1_1681	1682423	1682782	360		hypothetical protein
37138	7401654	XDD1_1682	1682786	1685143	2358		putative phage primase
37792	7401655	XDD1_1683	1685736	1686473	738		putative Haemolysin co-regulated protein (putative Hcp)
38299	7401662	XDD1_1690	1690797	1691180	384		putative head-tail adaptor
38300	7401672	XDD1_1700	1696972	1697685	714	C	Repressor protein C2
38567	7401674	XDD1_1702	1697785	1697982	198	cro	Regulatory protein cro
39260	7401675	XDD1_1703	1698059	1698544	486		conserved protein of unknown function
39260	7401683	XDD1_1711	1704875	1705663	789		putative enzyme
39260	7401684	XDD1_1712	1705838	1706281	444		conserved exported protein of unknown function
39262	7401696	XDD1_1724	1715646	1717169	1524	uhpB	Sensor protein uhpB
39646	7401709	XDD1_1737	1728712	1729665	954	pip	Proline iminopeptidase
39752	7401716	XDD1_1744	1732495	1733430	936	yebZ	putative resistance protein
40250	7401729	XDD1_1757	1743257	1744153	897		Chelated iron transport system membrane protein yfeD
40253	7401731	XDD1_1759	1745022	1745933	912		Chelated iron transport system membrane protein yfeB
40411	7401759	XDD1_1787	1778268	1778504	237		transposase (fragment)
41142	7401782	XDD1_1810	1824245	1825246	1002	hmuU	Hemin transport system permease protein hmuU
41450	7401783	XDD1_1811	1825243	1826073	831	hmuT	Hemin-binding periplasmic protein hmuT
42584	7401784	XDD1_1812	1826070	1827143	1074	hmuS	Hemin transport protein hmuS
43391	7401859	XDD1_1887	1909251	1909805	555		conserved protein of unknown function (probable component of T6SS)
44203	7401860	XDD1_1888	1909890	1911377	1488		Conserved hypothetical protein with FHA domain (probable component of T6SS cluster)
44440	7401862	XDD1_1890	1912165	1913667	1503		conserved hypothetical protein (probable component of T6SS cluster)
44441	7401865	XDD1_1893	1915365	1918931	3567		Conserved hypothetical protein (ImcF domain protein precursor of T6SS cluster)
44480	7401866	XDD1_1894	1918944	1920161	1218		Conserved hypothetical protein with OmpA/MotB domains (probable component of T6SS cluster)
44657	7401867	XDD1_1895	1920185	1921540	1356		conserved hypothetical protein, probable component of T6SS cluster
44664	7401869	XDD1_1897	1922151	1922552	402		conserved hypothetical protein
46343	7401871	XDD1_1899	1922573	1923220	648		conserved protein of unknown function
46344	7401873	XDD1_1901	1924305	1926899	2595		putative exported protein (pentapeptide repaet protein)
46345	7401883	XDD1_1911	1957675	1957965	291		conserved protein of unknown function
46346	7401913	XDD1_1941	1989785	1990213	429	uspG	universal stress protein UP12, flavoprotein, ETFP adenine nucleotide-binding domain
46347	7401930	XDD1_1958	2009839	2010099	261		transposase (fragment)
46442	7401947	XDD1_1975	2028419	2029426	1008	cioB	Ubiquinol oxidase subunit II, cyanide insensitive
46599	7401948	XDD1_1976	2029416	2030765	1350	cioA	Ubiquinol oxidase subunit I, cyanide insensitive
46626	7401956	XDD1_1984	2036705	2037274	570		conserved protein of unknown function
48208	7401970	XDD1_1998	2049856	2051835	1980		Outer membrane esterase(lipase)
48304	7401984	XDD1_2012	2068383	2069069	687		putative transcriptional regulator
48988	7402003	XDD1_2031	2086331	2087383	1053		conserved hypothetical protein (probable component of T6SS cluster)
49079	7402004	XDD1_2032	2087390	2089264	1875		conserved hypothetical protein (probable component of T6SS cluster)
49204	7402009	XDD1_2037	2093760	2094290	531		conserved hypothetical protein (probable component of T6SS cluster)
51086	7402010	XDD1_2038	2094352	2095425	1074		Conserved hypothetical protein with ImpA domain(probable component of T6SS cluster)
51312	7402013	XDD1_2041	2100431	2101777	1347		conserved hypothetical protein, probable component of T6SS cluster
55118	7402014	XDD1_2042	2101770	2102345	576		conserved exported protein of unknown function (probable gene of T6SS cluster)
55863	7402019	XDD1_2047	2103450	2104517	1068		conserved hypothetical protein (Pentapeptide repeat protein)
55872	7402062	XDD1_2090	2149232	2150317	1086		putative lipoprotein
55874	7402067	XDD1_2095	2151951	2152262	312		conserved protein of unknown function
55875	7402094	XDD1_2122	2181917	2182927	1011		Integrase/recombinase
55876	7402122	XDD1_2150	2210442	2210927	486		HTH-type transcriptional regulator pecS
55944	7402123	XDD1_2151	2210980	2212998	2019		putative outer membrane copper receptor (OprC)
56229	7402124	XDD1_2152	2213114	2213500	387		conserved exported protein of unknown function
56260	7402154	XDD1_2182	2238184	2239716	1533		conserved exported protein of unknown function
56261	7402168	XDD1_2196	2252426	2253346	921	bla	Beta-lactamase CTX-M-2
56262	7402176	XDD1_2204	2260104	2260943	840		conserved protein of unknown function
56271	7402189	XDD1_2217	2273137	2274141	1005	trpD	Anthranilate phosphoribosyltransferase
56272	7402211	XDD1_2239	2298509	2299519	1011		Uncharacterized 37.6 kDa protein in cld 5'region
56547	7402212	XDD1_2240	2299528	2300871	1344	udg	UDP-glucose 6-dehydrogenase
56565	7402217	XDD1_2245	2304107	2304970	864		conserved protein of unknown function
56619	7402243	XDD1_2271	2329772	2330617	846		conserved protein of unknown function
56985	7402251	XDD1_2279	2337055	2337372	318	hol	holin
57379	7402252	XDD1_2280	2337369	2337764	396	V	Protein P5
57483	7402275	XDD1_2303	2446317	2446691	375	fliT	Flagellar protein fliT
57977	7402287	XDD1_2315	2455400	2456842	1443		Flagellar hook-length control protein FliK
57994	7402312	XDD1_2340	2475279	2475956	678	flgA	Flagella basal body P-ring formation protein flgA
58130	7402338	XDD1_2366	2501314	2502114	801		putative Carboxylesterase
58197	7402354	XDD1_2382	2521516	2522034	519		putative membrane protein
59855	7402383	XDD1_2411	2549506	2550168	663		conserved protein of unknown function
59858	7402406	XDD1_2434	2572793	2574256	1464		putative divalent cation transport protein ( divalent cation transporter)
60565	7402439	XDD1_2467	2609450	2609836	387	soxS	Regulatory protein soxS
60566	7402442	XDD1_2470	2613677	2614156	480		conserved exported protein of unknown function
61241	7402443	XDD1_2471	2614278	2614652	375		conserved exported protein of unknown function
61242	7402444	XDD1_2472	2614823	2615206	384		conserved protein of unknown function
61244	7402461	XDD1_2489	2635207	2635689	483		putative UmoD
61669	7402465	XDD1_2493	2639107	2640000	894		putative Thiamine kinase
61685	7402484	XDD1_2512	2657123	2657749	627		conserved protein of unknown function
61686	7402490	XDD1_2518	2666126	2666914	789		putative ferric enterobactin transport protein (ABC superfamily, atp_bind)
61853	7402491	XDD1_2519	2666911	2667996	1086		putative FecCD-family membrane transport protein (Inner membrane permease of iron/siderophore ABC transporter)
62648	7402502	XDD1_2530	2677840	2678166	327		putative membrane protein
62649	7402503	XDD1_2531	2678454	2678777	324		conserved exported protein of unknown function
62683	7402523	XDD1_2551	2694613	2695206	594		Chitin-binding protein(CBP21 precursor)
62694	7402534	XDD1_2562	2710480	2713224	2745	rcsD	putative sensory histidine kinase (Phosphotransfer intermediate) associated with the RcsBC two-component regulatory system
63013	7402597	XDD1_2625	2792750	2793997	1248	hutI	Imidazolonepropionase
63015	7402598	XDD1_2626	2794016	2794975	960	hutG	Formimidoylglutamase
63027	7402599	XDD1_2627	2795022	2795783	762	hutC	Histidine utilization repressor
63028	7402600	XDD1_2628	2796100	2797794	1695	hutU	Urocanate hydratase
63031	7402601	XDD1_2629	2797809	2799341	1533	hutH	Histidine ammonia-lyase
63044	7402615	XDD1_2643	2812709	2813683	975		conserved exported protein of unknown function
63067	7402618	XDD1_2646	2814630	2816063	1434		Two-component sensor kinase
63430	7402619	XDD1_2647	2816004	2816915	912		putative membrane protein
63467	7402641	XDD1_2669	2852422	2854035	1614		putative ATP-binding protein
63491	7402712	XDD1_2740	2949665	2950882	1218		Integrase family protein
63669	7402713	XDD1_2741	2951010	2951294	285		Prophage CP4-57 regulatory
64371	7402732	XDD1_2760	2967141	2968202	1062	prtS	Protease prtS
64399	7402737	XDD1_2765	2970817	2971119	303		conserved protein of unknown function
65303	7402744	XDD1_2772	2978631	2979050	420		Complete genome; segment 5/17
65305	7402751	XDD1_2779	2989870	2990298	429		Enhances serine sensitivity
65355	7402767	XDD1_2795	3004012	3005664	1653	nadE	putative glutamine-dependent NAD(+) synthetase
67144	7402769	XDD1_2797	3007141	3008016	876		conserved protein of unknown function
67502	7402791	XDD1_2819	3031213	3032208	996	xlpA	FliA regulated lipase
67503	7402834	XDD1_2862	3061464	3063776	2313	A	Replication gene A protein
67504	7402841	XDD1_2869	3065697	3066329	633	cI	Bacteriophage repressor protein cI
67861	7402860	XDD1_2888	3085577	3086206	630		putative glutathione S-transferase
68153	7402863	XDD1_2891	3087712	3089007	1296		Glycosyltransferase involved in rhabduscin biosynthesis
68156	7402864	XDD1_2892	3089037	3089909	873		Isocyanide synthesiszing protein IsnB involved in rhabduscin biosynthesis
69717	7402865	XDD1_2893	3089942	3090940	999		Isocyanide synthesiszing protein IsnA involved in rhabduscin biosynthesis
73151	7402873	XDD1_2901	3096458	3097972	1515		putative phage protein (D protein) (Modular protein)
73157	7402874	XDD1_2902	3097969	3098475	507		Putative phage tail protein
73760	7402875	XDD1_2903	3098472	3102176	3705		putative Phage-related tail protein
73770	7402876	XDD1_2904	3102169	3102288	120		prophage protein
73933	7402877	XDD1_2905	3102303	3102620	318		Putative phage tail protein
73943	7402878	XDD1_2906	3102716	3103234	519	FII	Major tail tube protein
73982	7402879	XDD1_2907	3103246	3104418	1173	FI	Major tail sheath protein
74233	7402885	XDD1_2913	3108169	3108777	609	I	Tail protein I
74342	7402886	XDD1_2914	3108770	3109678	909	J	Baseplate assembly protein J
74344	7402887	XDD1_2915	3109688	3110038	351	W	Baseplate assembly protein W
74388	7402888	XDD1_2916	3110035	3110745	711	V	Baseplate assembly protein V
74622	7402889	XDD1_2917	3110817	3111338	522		putative endopeptidase
75062	7402890	XDD1_2918	3111357	3111560	204	X	Tail protein X
75564	7402891	XDD1_2919	3111852	3112094	243		conserved protein of unknown function
76908	7402893	XDD1_2921	3114261	3114599	339		conserved protein of unknown function
80764	7402899	XDD1_2927	3118721	3119389	669	ybcA	Ybca protein transcriptional activator
81410	7402901	XDD1_2929	3120181	3120996	816	exsA	Exoenzyme S synthesis regulatory protein exsA
81465	7402903	XDD1_2931	3121196	3121876	681		conserved protein of unknown function
81468	7402904	XDD1_2932	3121997	3122743	747	fabG	3-oxoacyl-[acyl-carrier-protein] reductase
83134	7402932	XDD1_2960	3152745	3153350	606		conserved protein of unknown function
85038	7402977	XDD1_3005	3198444	3199643	1200	hofC	Component in type IV pilin biogenesis, transmembrane protein
87615	7402982	XDD1_3010	3205097	3205636	540	secM	Secretion monitor
87774	7402983	XDD1_3011	3205674	3206210	537		conserved protein of unknown function
88644	7403003	XDD1_3031	3228392	3230194	1803		putative long-chain-fatty-acid--CoA ligase
88646	7403012	XDD1_3040	3238849	3240219	1371		Cysteine synthase
88650	7403013	XDD1_3041	3240509	3240979	471		conserved exported protein of unknown function
89322	7403024	XDD1_3052	3245220	3246560	1341		putative Na+ driven multidrug efflux pump
91882	7403025	XDD1_3053	3246651	3247316	666		Putative lipoprotein
91883	7403026	XDD1_3054	3247316	3247672	357		Putative lipoprotein
93273	7403027	XDD1_3055	3247742	3248413	672		Putative lipoprotein
93287	7403104	XDD1_3132	3324972	3326357	1386		Uncharacterized transporter HI_0608
93361	7403108	XDD1_3136	3330948	3331295	348		conserved exported protein of unknown function
102580	7403115	XDD1_3143	3337781	3338533	753	nrgA	4'-phosphopantetheinyl tranferase, involved in ability of P. luminescens to support nematode growth and reproduction
102603	7403173	XDD1_3201	3395689	3396219	531		conserved membrane protein of unknown function
102604	7403174	XDD1_3202	3396296	3397078	783		conserved protein of unknown function
102605	7403200	XDD1_3228	3424168	3424326	159		putative inner membrane protein
102607	7403201	XDD1_3229	3424339	3424905	567		conserved membrane protein of unknown function
102608	7403296	XDD1_3324	3519758	3521131	1374	aprF	Alkaline protease secretion protein AprF
102613	7403297	XDD1_3325	3521131	3522465	1335	aprE	Alkaline protease secretion protein AprE
102617	7403298	XDD1_3326	3522503	3524278	1776	aprD	Alkaline protease secretion ATP-binding protein AprD
102816	7403299	XDD1_3327	3524338	3524649	312		Alkaline proteinase inhibitor (fragment)
102817	7403301	XDD1_3329	3524828	3526288	1461	prtA	Protease prtA
102822	7403336	XDD1_3364	3564558	3564947	390		Prepilin peptidase dependent protein C
102846	7403337	XDD1_3365	3564944	3565402	459		conserved protein of unknown function
103570	7403338	XDD1_3366	3565418	3566032	615	ppdB	Prepilin peptidase-dependent protein B, possibly in type IV pilin biogenesis
105753	7403339	XDD1_3367	3566029	3566538	510	ppdA	Prepilin peptidase-dependent protein A, possibly in type IV pilin biogenesis
106147	7403458	XDD1_3486	3681187	3681486	300		conserved protein of unknown function
106148	7403478	XDD1_3506	3702963	3703472	510		conserved exported protein of unknown function
106235	7403506	XDD1_3534	3724529	3725764	1236		putative alanine racemase
106807	7403519	XDD1_3547	3738045	3738893	849		putative N-carbamoyl-D-amino acid hydrolase
107389	7403528	XDD1_3556	3749220	3749672	453	aroQ	3-dehydroquinate dehydratase
108410	7403545	XDD1_3573	3778187	3778489	303	nilR	NilR transcription factor
108585	7403569	XDD1_3597	3805281	3806894	1614		putative allophanate hydrolase subunit 1 and 2
108625	7403573	XDD1_3601	3809341	3810006	666		conserved protein of unknown function
109076	7403596	XDD1_3624	3831797	3832396	600		conserved protein of unknown function
109227	7403597	XDD1_3625	3832411	3833562	1152		conserved membrane protein of unknown function
109246	7403598	XDD1_3626	3833692	3834345	654		putative Inorganic diphosphatase
113131	7403599	XDD1_3627	3834371	3835432	1062		putative L-iditol 2-dehydrogenase
113302	7403600	XDD1_3628	3835426	3836679	1254		putative 4-aminobutyrate aminotransferase, PLP-dependent
114952	7403636	XDD1_3664	3882624	3883229	606		putative O-acetylserine/cysteine transport protein (RhtB family)
115037	7403650	XDD1_3678	3895738	3896271	534		conserved protein of unknown function
115069	7403677	XDD1_3705	3919136	3921316	2181		conserved protein of unknown function
115071	7403685	XDD1_3713	3929554	3931863	2310		VgrG
115080	7403723	XDD1_3751	3962293	3963657	1365		Conserved Hypothetical protein with ImpA domain (probable component of T6SS cluster)
116399	7403725	XDD1_3753	3967345	3968787	1443		Conserved hypothetical protein with ImpA domain(probable component of T6SS cluster)
120266	7403726	XDD1_3754	3968793	3969461	669		conserved hypothetical protein (probable component of T6SS cluster)
120268	7403727	XDD1_3755	3969458	3970261	804		Conserved Hypothetical protein (probable component of T6SS cluster)
120269	7403729	XDD1_3757	3973003	3973773	771		conserved hypothetical protein (probable component of T6SS cluster)
120270	7403730	XDD1_3758	3973776	3975128	1353		conserved hypothetical protein (probable component of T6SS cluster)
120845	7403731	XDD1_3759	3975131	3975685	555		conserved hypothetical protein (probable lipoprotein of T6SS cluster)
120975	7403732	XDD1_3760	3975669	3976964	1296		Conserved hypothetical protein with FHA domain (probable component of T6SS cluster)
121677	7403733	XDD1_3761	3976970	3978022	1053		conserved hypothetical protein (probable component of the T6SS cluster)
121996	7403734	XDD1_3762	3977986	3979818	1833		conserved hypothetical protein (probable component of the T6SS cluster)
125131	7403735	XDD1_3763	3979819	3980259	441		conserved hypothetical protein (probable component of the T6SS cluster; lysozyme-related protein)
125132	7403736	XDD1_3764	3980262	3981740	1479		conserved hypothetical protein (probable component of the T6SS cluster)
125139	7403737	XDD1_3765	3981761	3982258	498		conserved hypothetical protein (probable component of the T6SS cluster)
125166	7403738	XDD1_3766	3983178	3983696	519	hcp	Hemolysin-coregulated protein Hcp(probable secreted cytotoxin of T6SS component)
127127	7403739	XDD1_3767	3984322	3985995	1674	xhlB	XhlB, XhlA hemolysin secretion/activation protein (TpsB)
127192	7403740	XDD1_3768	3986095	3990471	4377	xhlA	XhlA, Cell surface associated hemolysin (TpsA)
132671	7403742	XDD1_3770	3991691	3991897	207		putative tautomerase K2
132674	7403747	XDD1_3775	3997454	3998161	708		conserved protein of unknown function
132696	7403774	XDD1_3802	4019928	4021586	1659	ligB	DNA ligase B
133426	7403782	XDD1_3810	4031535	4033319	1785		conserved exported protein of unknown function
141437	7403814	XDD1_3842	4068675	4070144	1470		conserved membrane protein of unknown function
141440	7403821	XDD1_3849	4076469	4077212	744		putative high-affinity glutamine transport protein (ABC superfamily, membrane)
144314	7403822	XDD1_3850	4077214	4077951	738		putative glutamate/aspartate transport protein (ABC superfamily, membrane)
148141	7403823	XDD1_3851	4078058	4078903	846		putative amino acid-binding protein (ABC superfamily, peri_bind)
153600	7403859	XDD1_3887	4112048	4112491	444		conserved protein of unknown function
181042	7403909	XDD1_3937	4155753	4157168	1416		Putative major facilitator superfamily transporter
181043	7403910	XDD1_3938	4157259	4157918	660		conserved protein of unknown function
181045	7403914	XDD1_3942	4161660	4163282	1623		conserved membrane protein of unknown function
187250	7403936	XDD1_3964	4181623	4182336	714		conserved exported protein of unknown function
204038	7403937	XDD1_3965	4182462	4183895	1434		conserved exported protein of unknown function
248913	7403941	XDD1_3969	4187610	4190543	2934		heme receptor
256772	7403942	XDD1_3970	4190566	4191375	810		conserved protein of unknown function
1MICFAM_Id: MicroScope gene family identifier. This tool is based on MicroScope gene families (MICFAM), which are computed using an algorithm implemented in SiLiX software (http://lbbe.univ-lyon1.fr/-SiLiX-.html):
a single linkage clustering algorithm of homologous genes sharing an amino-acid alignment coverage and identity above a defined threshold.
If two genes are homologous, they are clustered. Moreover, if one of the genes is already clustered with another one, these three genes are clustered into the same MICFAM.
Alignment constraints are defined to compute the MICFAM families (50% amino-acid identity, 80% amino-acid alignment coverage)
2 GO_id: CDS identifier
3 Xd : Xenorhabdus doucetiae FRM16
