# Supplementary material for: Attenuated Virulence and Genomic Reductive Evolution in the Entomopathogenic Bacterial Symbiont Species, Xenorhabdus poinarii
Source: Genome Biol Evol. 2014 Jun 5;6(6):1495–513. doi: 10.1093/gbe/evu119 (PMC4079199; doi:10.1093/gbe/evu119)
Supplement: Supplementary Data [file supp_evu119_Table_S5.xls]

## Sheet: X. bovienii SS-2004
Table S5.1: List of regions of genomic plasticity (RGP) in the Xenorhabdus bovienii SS-2004 genome
Label	Comments	Begin	End	Length (pb)	Feature	Flanking genes
RGP1		9563	22421	12859	SIGI-IVOM	asd	glmS
RGP2		80595	97073	16479	IVOM-Specific_Region	pck	yhiN
GI3		102838	140615	37778	SIGI-IVOM-Specific_Region	prlC	glpD
GI4		147471	158133	10663	SIGI-IVOM-Specific_Region	gntX	yhgG
GI5		161370	174860	13491	SIGI-IVOM-Specific_Region	feoA	yhgF
RGP6		207390	214376	6987	IVOM	glnA	XBJ1_0215
RGP7		216034	221403	5370	SIGI-IVOM	XBJ1_0216	typA
GI8		293056	326183	33128	tRNA-SIGI-Specific_Region	XBJ1_0279	yjeS
RGP9		385010	400449	15440	IVOM-Specific_Region	deaD	yhbT
RGP10		403463	438079	34617	IVOM-Specific_Region	pyrI	fliY
GI11		454618	469904	15287	tRNA-SIGI-IVOM-Specific_Region	ampH	potA
RGP12		474026	485673	11648	Specific_Region	potD	aprF
RGP13		561644	586678	25035	IVOM-Specific_Region	rpoH	XBJ1_0572
RGP14		636700	643602	6903	IVOM-Specific_Region	metN	gmhB
P15		656675	711280	54606	tRNA-int-SIGI-IVOM-Specific_Region	lldD	nrdB
GI16		733834	749565	15732	tRNA-int-Specific_Region	menD	yccK
RGP17		755589	785205	29617	IVOM-Specific_Region	yccS	ompA
RGP18	locus hpa	845933	893769	47837	IVOM-Specific_Region	pflA	serS
P19	xbp21	987741	1016670	28930	SIGI-IVOM-Specific_Region	uvrB	bioD
RGP20		1075247	1084529	9283	IVOM-Specific_Region	ybfF	rtxA
RGP21		1107315	1127450	20136	IVOM-Specific_Region	XBJ1_1095	lexA
P22		1134535	1314712	180178	tRNA-int-mob-SIGI-IVOM-Specific_Region	glnS	prpR
P23	xbp11	1333153	1359708	26555	IVOM	eco	exsA
GI24		1365195	1419383	54189	int-IVOM-Specific_Region	fabG	speB
GI25	ICE (part 1)	1429033	1485346	56314	tRNA-int-SIGI-IVOM-Specific_Region	yjdC	CHP
GI26	ICE (part 2)	1513287	1544425	31139	mob-SIGI-IVOM-Specific_Region	XBJ1_1556	ybbP
RGP27		1653787	1662052	8266	IVOM	sbcC	cpdB
RGP28	locus xaxAB	1669138	1675358	6221	none	rdgC	exbD
RGP29		1696880	1703088	6209	SIGI-IVOM	nhaA	dnaJ
GI30		1709076	1731764	22689	SIGI-IVOM-Specific_Region	XBJ1_1744	yqhA
RGP31		1742162	1751156	8995	IVOM-Specific_Region	terE	hepA
GI32		1794674	1850995	56322	tRNA-IVOM-Specific_Region	rpoD	flhD
RGP33		1864280	1872674	8395	Specific_Region	cheZ	flhB
GI34		1896408	1979782	83375	tRNA-SIGI-IVOM-Specific_Region	flgL	fliT
P35		1991744	2034359	42616	tRNA-int-SIGI-IVOM-Specific_Region	putP	ppx
RGP36		2043371	2053363	9993	SIGI-Specific_Region	purM	XBJ1_2096
GI37		2079777	2174772	94996	SIGI-IVOM-Specific_Region	SSTVI	ychF
GI38		2189621	2196062	6442	tRNA	ychM	ghrA
RGP39		2198059	2208451	10393	none	ghrA	znuC
RGP40		2225282	2232130	6849	none	fadD	uspG
RGP41		2306594	2323598	17005	SIGI	oprC	pntB
RGP42		2330207	2347906	17700	IVOM-Specific_Region	ydgL	hrpA
RGP43		2364707	2373204	8498	Specific_Region	minE	yfeA
RGP44		2380505	2390932	10428	Specific_Region	yciC	yciB
RGP45		2540469	2554164	13696	Specific_Region	rrmA	guaA
RGP46		2574827	2584467	9641	Specific_Region	yeaL	upp
P47		2597606	2628239	30634	tRNA-int-IVOM-Specific_Region	purC	pgsA
RGP48		2633050	2679476	46427	IVOM-Specific_Region	uvrY	fliE
GI49		2691615	2707613	15999	SIGI-IVOM-Specific_Region	fliR	mdtA
GI50		2730052	2778580	48529	int-SIGI-IVOM-Specific_Region	yaaJ	icd
GI51		2851021	2857563	6543	tRNA	yejM	nuoN
RGP52		2884460	2916894	32435	Specific_Region	pta	yfcD
RGP53		3010113	3027542	17430	SIGI-Specific_Region	tadA	mltD
RGP54		3038419	3048604	10186	Specific_Region	fbaA	purE
GI55		3051939	3062492	10554	tRNA-Specific_Region	purK	gltX
GI56		3103104	3108343	5240	misc_RNA-SIGI-Specific_Region	smpB	nagE
GI57		3114770	3122806	8037	tRNA-Specific_Region	nagC	ubiF
RGP58		3166085	3173577	7493	none	fepC	yfiF
RGP59		3226172	3240941	14770	none	dinB	apbE
GI60	ICE	3275528	3284195	8668	tRNA-int-IVOM-Specific_Region	mltC	dnaB
RGP61		3316597	3324853	8257	Specific_Region	XBJ1_3402	lysS
RGP62		3488172	3495539	7368	Specific_Region	rpoS	truD
RGP63		3511905	3518858	6954	none	ygcF	fimB
RGP64		3527746	3543104	13811	none	XBJ1_3630	aldA
RGP65		3619547	3637018	17472	IVOM-Specific_Region	XBJ1_3716	XBJ1_3748
GI66		3650456	3667841	17386	SIGI-IVOM-Specific_Region	XBJ1_3762	dusB
RGP67		3672424	3678405	5982	Specific_Region	XBJ1_3794	accC
RGP68		3750513	3779127	28615	IVOM-Specific_Region	yjaB	ssb
P69		3790046	3841303	50965	tRNA-int-SIGI-IVOM-Specific_Region	dnaB	zur
RGP70		3949145	3968684	19540	none	mobB	yjeP
GI71		4132853	4147457	14605	SIGI-IVOM-Specific_Region	cpxA	yibK
P72		4183476	4196564	13089	int-IVOM	yicC	XBJ1_4385
GI73		4204749	4212433	7685	SIGI-IVOM-Specific_Region	yegW	fdhD
1xbp1 and xbp2 are P2-type prophages. xbp1 encodes a phage tail-like bacteriocin (Morales-Soto et al.,2012).

## Sheet: X. nematophila ATCC19061
Table S5.2: List of regions of genomic plasticity (RGP) in the Xenorhabdus nematophila ATCC19061 genome
Label	Comments	Begin	End	Length (pb)	Feature	flanking genes
RGP1		12161	24366	12206	none	ethA	glmS
RGP2		88926	96962	8037	none	XNC1_0088	sbp
GI3		106515	127695	21181	SIGI-IVOM-Specific_Region	cpxA	cysE
GI4		167366	183014	15649	int-IVOM	yicC	tpiA
RGP5		206088	230548	24461	mob-Specific_Region	metL	metF
GI6		255155	265902	10748	tRNA-mob-IVOM-Specific_Region	coaA	bfd
GI7		368795	382665	13871	tRNA-IVOM	orn	yjeE
RGP8		445534	452809	7276	none	deaD	cHP
RGP9		459182	489539	30358	Specific_Region	pyrI	flyY
GI10		502831	525899	23069	SIGI-IVOM-Specific_Region	thiC	hemE
RGP11		581131	591104	9974	Specific_Region	rpoH	yjjK
RGP12		618336	641779	23444	IVOM-Specific_Region	dnaJ	sbcC
RGP13		667770	673236	5467	IVOM	pgpA	tldD
GI14	locus hpa	693213	743214	50002	int-IVOM-Specific_Region	fis	eno
GI15		879209	902318	23110	int-IVOM-Specific_Region	XNC1_1006	sprT
RGP16		962852	972689	9838	Specific_Region	lpd	acnB
RGP17		993862	1003763	9902	IVOM-Specific_Region	gcvP	ygfZ
GI18		1016887	1046672	29786	SIGI-IVOM-Specific_Region	lysS	fabG
P19	xnp11	1051593	1082847	31254	SIGI-IVOM	XNC1_1178	eco
RGP20		1097724	1114481	16758	Specific_Region	prpR	dinB
RGP21		1163270	1170740	7471	none	yfiF	fhuF
RGP22		1172659	1179434	6776	none	fhuF	emrB
RGP23		1226795	1232893	6099	IVOM-Specific_Region	ybfE	XNC1_1375
GI24		1340040	1349382	9343	SIGI-IVOM-Specific_Region	dusC	sseA
RGP25		1382291	1389101	6811	IVOM	asmA	yegH
RGP26		1500248	1506360	6113	none	cHP	cheZ
GI27		1520361	1528781	8421	tRNA	flhD	lldD
GI28		1536283	1544930	8648	tRNA-Specific_Region	cHP	putP
RGP29		1570779	1620067	49289	IVOM-Specific_Region	fliR	flgL
GI30		1642765	1727977	85213	mob-SIGI-IVOM-Specific_Region	flhB	prc
RGP31		1734218	1746040	11823	IVOM-Specific_Region	ydjN	yfeD
GI32		1811424	1827483	16060	Specific_Region	tyrS	XNC1_1919
RGP33		1841963	1852440	10478	SIGI-IVOM	rrmA	guaA
P34		1857516	1876264	18748	tRNA-int-SIGI-IVOM-Specific_Region	xseA	yccK
GI35		1881148	1994315	113168	SIGI-IVOM-Specific_Region	yccS	uspG
RGP36		1997132	2012719	15588	Specific_Region	uspF	ychF
GI37		2026130	2043246	17117	tRNA-IVOM-Specific_Region	kdsA	ghrA
RGP38		2061905	2083709	21805	Specific_Region	ruvB	znuB
RGP39		2105234	2122414	17181	Specific_Region	fadD	minE
GI40		2154724	2198307	43584	SIGI-IVOM-Specific_Region	pntB	OprC
RGP41		2201284	2249553	48270	IVOM-Specific_Region	OprC	ydfG
GI42		2270130	2330226	60097	SIGI-IVOM-Specific_Region	nth	rnb
GI43		2354566	2361475	6910	SIGI-IVOM-Specific_Region	trpH	trpE
RGP44		2381204	2425102	43899	IVOM-Specific_Region	cHP	oppF
GI45		2488904	2503353	14450	SIGI-IVOM-Specific_Region	SSTVI	fadR
GI46		2507253	2564803	57551	tRNA-int-IVOM-Specific_Region	dsbB	pgsA
GI47		2568826	2579422	10597	tRNA-Specific_Region	uvrY	ydaN
RGP48		2596439	2607426	10988	Specific_Region	fabI	cjrB
RGP49		2673229	2689708	16480	IVOM-Specific_Region	ycfD	cobB
RGP50		2720617	2725907	5291	Specific_Region	cHP	sbcB
GI51		2747156	2800729	53574	SIGI-IVOM-Specific_Region	yeiP	pta
RGP52		2827349	2850244	22896	IVOM	nuoN	menD
GI53		2873478	2940107	66630	SIGI-IVOM-Specific_Region	nrdB	gntK
RGP54		2958055	2998552	40498	IVOM-Specific_Region	yqhA	fbaA
P55	xnp21	3025720	3060234	33676	SIGI-IVOM-Specific_Region	gshB	XNC1_3104
GI56		3080174	3090675	10502	tRNA-int-SIGI-IVOM-Specific_Region	mltC	yejM
GI57		3168510	3175728	7219	misc_RNA-Specific_Region	cysP	ssrA
RGP58		3182074	3188862	6789	IVOM-Specific_Region	ung	srmB
P59	ICE (partial)	3261979	3406693	144714	tRNA-int-SIGI-IVOM-Specific_Region	XNC1_3335	XNC1_3529
GI61	ICE (partial)	3434994	3483210	48216	tRNA-int-SIGI-IVOM-Specific_Region	XNC1_3562	yjdC
GI62	ICE	3503083	3568798	65716	int-SIGI-IVOM-Specific_Region	rimL	potD
GI63		3594144	3614822	20679	SIGI-IVOM-Specific_Region	XNC1_3729	radA
RGP64	locus xaxAB	3624004	3630438	6435	none	exbD	rdgC
RGP65		3673294	3698720	25427	SIGI-Specific_Region	prfC	mutS
RGP66		3756240	3776553	20314	none	yjcE	ssB
RGP67		3785710	3798033	12324	Specific_Region	dnaB	zur
P68		3816424	3832498	16074	none	aceB	metA
P69		3971593	4003665	32072	tRNA-int-IVOM-Specific_Region	rpoD	fadH
GI70		4061186	4093053	31868	tRNA-int-SIGI-IVOM-Specific_Region	yjgA	ampH
RGP71		4101912	4113694	11783	IVOM-Specific_Region	valS	XNC1_4278
GI72		4134984	4157714	22731	int-SIGI-IVOM-Specific_Region	malM	dsbA
RGP73		4181673	4190878	9206	IVOM-Specific_Region	slyD	fkpA
RGP74		4211503	4226860	15358	Specific_Region	rpoC	glnA
RGP75		4238244	4245007	6764	none	hemN	XNC1_4426
RGP76		4268150	4278215	10066	none	uspA	glpD
RGP77		4305284	4310959	5676	Specific_Region	glyQ	YidQ
RGP78		4328604	4336713	8110	SIGI-IVOM	typA	XNC1_4538
RGP79		4368127	4385950	17824	IVOM-Specific_Region	XNC1_4558	nudE
RGP80		4401243	4428005	26133	IVOM-Specific_Region	XNC1_4602	mnmE
1xnp1 and xnp2 are P2-type prophages. xnp1 encodes a phage tail-like bacteriocin (Morales-Soto et al.,2012).

## Sheet: X. doucetiae FRM16
Table S5.3: List of regions of genomic plasticity (RGP) in the Xenorhabdus doucetiae FRM16 genome
Label	Comments	Begin	End	Length (pb)	Features	Flanking genes
RGP1		6047	38251	32204	IVOM-Specific_Region	gyrB	glmS
RGP2		115674	128919	13245	none	prlC	yicC
GI3		168137	182545	14408	SIGI-IVOM-Specific_Region	trmL	cpxA
GI4		228259	253091	24832	SIGI-IVOM-Specific_Region	argH	oxyR
RGP5		363939	375660	11721	IVOM	yigL	yjeP
GI6		382051	399627	17576	tRNA-IVOM	orn	yjeE
RGP7		460761	472374	11613	none	deaD	bhsA
RGP8		477247	498730	21483	Specific_Region	yjgF	yjgM
RGP9		501706	556870	55164	IVOM-Specific_Region	argI	cHP
GI10		597866	604725	6859	tRNA-Specific_Region	yqhA	yjdC
RGP11		634730	657900	23170	IVOM-Specific_Region	valS	potD
GI12		662417	681424	19007	tRNA-SIGI-IVOM-Specific_Region	potA	rsmC
RGP13		727862	742317	14455	none	yaaH	mog
RGP14	locus xaxAB	771097	795553	24456	IVOM-Specific_Region	exbD	rdgC
RGP16		819971	834873	14902	SIGI-IVOM	pgpA	dxs
RGP17		912092	920468	8376	IVOM	ybbP	purK
GI18		928847	955838	26991	tRNA-SIGI-IVOM-Specific_Region	folD	mltD
GI19	ICE (locus hpa)	968774	1120849	152075	int-SIGI-IVOM-Specific_Region	fba	mltC
RGP21		1165209	1173305	8096	none	tdhA	dinB
RGP22		1200351	1205124	4773	SIGI-IVOM	rplS	aroF
RGP23		1297847	1328690	30843	none	lexA ou ybfE	ybfF
RGP24	ICE	1379640	1406405	26765	IVOM-Specific_Region	ybhE	ybhR
RGP25		1415561	1423742	8181	IVOM-Specific_Region	dusC	sseA
RGP26		1454232	1461682	7450	Specific_Region	asmA	ybhL
GI27		1474019	1509428	35409	int-SIGI-IVOM-Specific_Region	bioA	yegH
GI28		1616846	1643563	26717	SIGI-IVOM-Specific_Region	yccR	yccS
P29		1649893	1675904	26011	tRNA-int-SIGI-IVOM-Specific_Region	tusE	uvrY
P30		1679448	1718507	39059	tRNA-int-SIGI-IVOM-Specific_Region	pgsA	uphT
GI32		1748303	1761918	13615	SIGI-IVOM-Specific_Region	emtA	thrS
RGP33		1777378	1822915	45537	IVOM-Specific_Region	pbgE	hmuV
GI34		1830827	1857838	27011	SIGI-IVOM-Specific_Region	aroH	ppsA
RGP35		1902001	1928853	26852	Specific_Region	tyrR	tpx
RGP36		1932295	2047333	115038	IVOM-Specific_Region	ttcA	engD
GI38		2064625	2078826	14201	tRNA-IVOM-Specific_Region	ychM	yceB
RGP38bis		2081644	2115125	33481	none	rimJ	cutC
RGP39		2162019	2167265	5246	none	hrpA	ydgI
RGP40		2174515	2227440	52925	IVOM-Specific_Region	pntB	ydfG
RGP42		2324259	2435321	111062	IVOM-Specific_Region	dsbB	putP
RGP43		2489888	2502114	12226	none	flhB	cheZ
GI43bis		2516325	2523388	7063	mob-IVOM-Specific_Region	flhD	pyrC
RGP44		2534373	2546877	12504	IVOM	xseA	narP
GI45		2572640	2590449	17809	SIGI-IVOM-Specific_Region	ppx	mdtA
GI46		2689717	2698685	8968	tRNA-SIGI-IVOM	yejM	nrdB
RGP47		2723817	2736877	13060	none	menF	nuoN
GI48		2764694	2784710	20016	tRNA-int-IVOM-Specific_Region	pta	mlaA
GI49		2829547	2879298	49751	tRNA-IVOM-Specific_Region	yfcG	gltX
GI50		2892154	2944370	52216	SIGI-IVOM-Specific_Region	cysK	cysA
P51		2947698	2965650	17952	SIGI	cysU	hemF
P52		3039017	3076926	37909	misc_RNA-SIGI-IVOM-Specific_Region	smpB	prpB
P52bis	xdp11	3096111	3118504	22393	SIGI-IVOM	eco	ybcA
GI53		3122922	3143652	20730	tRNA-SIGI-IVOM-Specific_Region	fabG	lysS
GI54		3153464	3163742	10278	SIGI-IVOM-Specific_Region	XDD1_2960	gcvP
GI55		3248991	3287417	38426	SIGI-IVOM-Specific_Region	yacC	hpt
RGP56		3302903	3307429	4526	IVOM	mrcB	hemL
RGP57		3336851	3347533	10682	Specific_Region	speB	mutS
GI58		3398115	3406828	8713	SIGI-IVOM-Specific_Region	udp	metE
RGP59		3413220	3420118	6898	none	yjcE	ssb
P60		3429305	3443836	14531	IVOM	dnaB	qor
GI61		3527313	3539079	11766	SIGI-IVOM-Specific_Region	prtA	rlmM
P62	xdp21	3625784	3672746	46962	tRNA-SIGI-IVOM-Specific_Region	rpoD	yjaB
RGP63		3729619	3736430	6811	Specific_Region	yjgA	tldD
RGP64		3756177	3778489	22312	IVOM-Specific_Region	fis	glxK
GI65		3895315	3962055	66740	SIGI-IVOM-Specific_Region GC%	yihD	XDv4_3751
GI66		4004454	4010256	5802	tRNA-IVOM-Specific_Region	dppA	glyS
RGP67		4034800	4061057	26257	IVOM	dtd	glnA
GI68		4096906	4113386	16480	SIGI-IVOM-Specific_Region	feoC	bioH
GI69		4119838	4180436	60598	SIGI-IVOM-Specific_Region	glpD	fdhD
1xdp1 and xdp2 are P2-type prophages. xdp1 encodes a putative phage tail-like bacteriocin according to Morales-Soto et al.,2012.

## Sheet: X. poinarii G6
Table S5.4: List of regions of genomic plasticity (RGP) in the Xenorhabdus poinarii G6 genome
Labels	Comments	Begin	End	Length (pb)	Features	Flanking genes
RGP1		10138	16300	6162	IVOM-Specific_Region	ethA	glmS
GI2		79152	97596	18444	tRNA-int-IVOM-Specific_Region	luxE	prlC
GI3		105192	120062	14870	SIGI-IVOM-Specific_Region	pitA	treC
GI4		131473	141862	10389	SIGI-IVOM-Specific_Region	bioH	feoC
RGP5		168433	197751	29318	SIGI-IVOM	glnA	typA
GI6		262518	284822	22304	SIGI-IVOM-Specific_Region	T6SS gene	ppdB
P7		315300	376264	60964	tRNA-int-mob-IVOM-Specific_Region	folD	valS
GI8		385592	425457	39865	tRNA-int-SIGI-IVOM-Specific_Region	ampH	sbcC
RGP9		448475	455727	7252	none	pgpA	dxs
RGP10		581599	588610	7011	none	pyrI	XPG1_0580
RGP11		598504	615150	16646	IVOM-Specific_Region	yadH	panC
RGP12		627173	639020	11847	IVOM-Specific_Region	mrcB	btuF
RGP13		662847	672817	9970	IVOM-Specific_Region	speB	galE
RGP14		730712	750261	19549	IVOM-Specific_Region	lpdA	acnB
GI15		780130	790465	10335	tRNA-int-IVOM-Specific_Region	lysS	mltD
GI16		794746	805253	10507	tRNA-Specific_Region	dnaQ	fabG
P17	xpp11	822027	832018	9991	SIGI-IVOM-Specific_Region	ybcA	eco
P18		875719	946353	70634	int-mob-misc_RNA-SIGI-IVOM-Specific_Region	nrdB	smpB
P19		966993	1012367	45374	int-mob-IVOM-Specific_Region	yfhL	tadA
RGP20		1028553	1053203	24650	IVOM-Specific_Region	glyA	suhB
P21		1086281	1103735	17454	SIGI-IVOM	hemF	cysU
GI22		1120756	1130746	9990	tRNA-SIGI-IVOM-Specific_Region	gltX	mlaA
RGP23		1180501	1201766	21265	IVOM-Specific_Region	yfcD	pta
RGP24		1228029	1240569	12540	none	nuoN	menD
GI25		1248798	1260624	11826	tRNA-IVOM-Specific_Region	tyrP	yejM
RGP26		1316322	1328406	12084	IVOM-Specific_Region	ndh	mfd
P27		1348822	1392712	43890	int-IVOM-Specific_Region	icd	wabK
GI28		1448617	1466305	17688	int-IVOM-Specific_Region	guaA	rlmA
RGP29		1566118	1589942	23824	IVOM	ttcA	dsbB
GI30		1687222	1730544	43322	SIGI-IVOM-Specific_Region	ydfG	pntB
RGP32		1743320	1751312	7992	IVOM	fimA	hrpA
RGP33		1794862	1798415	3553	IVOM	mviN	XPG1_1828
GI34		1827574	1848257	20683	tRNA-SIGI-IVOM-Specific_Region	yceB	ychM
RGP35		1867271	1873928	6657	none	engD	ydcR
P36		1880878	1956521	75643	tRNA-int-SIGI-IVOM-Specific_Region	uspG	pgsA
GI37		2026342	2032106	5764	tRNA-IVOM	flhD	pyrC
GI38		2041109	2055084	13975	tRNA-IVOM-Specific_Region	lldD	tusE
RGP39		2080756	2092004	11248	IVOM-Specific_Region	pyrD	pepN
GI40		2212894	2229084	16190	SIGI-IVOM-Specific_Region	sseA	dusC
RGP41		2340674	2347862	7188	IVOM-Specific_Region	glnS	nagE
GI42		2408512	2416904	8392	SIGI-IVOM-Specific_Region	rluD	tyrA
RGP43		2446121	2451654	5533	none	pepD	tdhA
GI44	ICE	2492453	2637676	145223	tRNA-int-IVOM-Specific_Region	mltC	truC
RGP46		2650688	2663959	13271	IVOM-Specific_Region	prtA	mutS
RGP47		2675058	2683595	8537	IVOM-Specific_Region	ftsB	cysC
GI48	ICE	2794039	2850398	56359	tRNA-int-SIGI-IVOM-Specific_Region	yjdC	tilS
GI50		2928915	2936185	7270	tRNA	rpoD	glxK
RGP51		2995981	3007171	11190	IVOM-Specific_Region	udp	metE
GI52		3128644	3163479	34835	SIGI-IVOM-Specific_Region	mobB	thyA
RGP53		3182429	3190852	8423	IVOM-Specific_Region	yqjA	yqjE
GI54		3236355	3243393	7038	SIGI-IVOM-Specific_Region	yjgA	tldD
GI55		3263260	3286329	23069	SIGI-IVOM-Specific_Region	fis	tcyB
RGP56		3289580	3309181	19601	IVOM-Specific_Region	fliY	rluA
RGP57		3351440	3358590	7150	IVOM-Specific_Region	fbp	ppa
GI58		3388925	3393162	4237	tRNA	yjeS	orn
GI59		3552544	3563792	11248	SIGI-IVOM-Specific_Region	cpxA	trmL
GI60		3597551	3654492	56941	int-IVOM-Specific_Region	rph	mnmE
1xpp1 is P2-type prophages. xpp1 encodes a putative phage tail-like bacteriocin according to Morales-Soto et al.,2012.
