# Supplementary material for: Attenuated Virulence and Genomic Reductive Evolution in the Entomopathogenic Bacterial Symbiont Species, Xenorhabdus poinarii
Source: Genome Biol Evol. 2014 Jun 5;6(6):1495–513. doi: 10.1093/gbe/evu119 (PMC4079199; doi:10.1093/gbe/evu119)
Supplement: Supplementary Data [file supp_evu119_Table_S7.xls]

## Sheet: Feuil1
Table S7: List of genes of the virulent strain Xenorhabdus doucetiae FRM16 present in the other two virulent strains, Xenorhabdus nematophila ATCC19061 and Xenorhabdus bovienii SS2004,
but absent from the avirulent strain, Xenorhabdus poinarii G6. The list was obtained with the PhyloProfile tool of the MaGe platform (https://www.genoscope.cns.fr/agc/microscope/mage/viewer.php?)
and all the genes obtained were then checked manually. Genes encoding transposases were excluded. Homology constraints: minLrap: 0.8; maxLrap: 0; Identity: 30%.
Colors indicate some fonctionnal classes of interest; red: regulation; orange: toxin-antitoxin system; blue: aromatic hydrocarbon catabolism; pink: haemolyis; yellow: NRPS-PKS;
grey: iron transport and metabolism; purple: choline catabolism and transport; dark green: amino butyrate metabolism; light green: prophagic genes
*: remnants of these genes are present in the Xenorhabdus poinarii G6 genome.
Label	Length	Gene	Product or putative function	Homolog(s) in Xenorhabdus bovienii SS2004	Homolog(s) in Xenorhabdus nematophila ATCC19061	comments
XDD1_0107	947	paaX	Phenylacetic acid degradation operon negative regulatory protein paaX	XBJ1_0116	XNC1_4631	regulation of phenylactetate catabolism
XDD1_0111	398	doc	Death on curing protein	XBJ1_4380	XNC1_0203	toxin-antitoxin system
XDD1_0112	221	phd	Prevent-host-death protein	XBJ1_4379, XBJ1_4384	XNC1_0202
XDD1_0140	902	_	conserved protein of unknown function	XBJ1_4344	XNC1_0156, XNC1_1120
XDD1_0189	1235	emrD	Multidrug resistance protein D	XBJ1_4292	XNC1_0212
XDD1_0262*	368	yijD	Inner membrane protein yijD	XBJ1_4263	XNC1_0276
XDD1_0339	1115	hdaH	Histone deacetylase-like amidohydrolase	XBJ1_4188	XNC1_0377
XDD1_0389	353	yhaI	Inner membrane protein yhaI	XBJ1_0084	XNC1_0429, XNC1_2273
XDD1_0396	1205	_	conserved membrane protein of unknown function	XBJ1_4128	XNC1_0431
XDD1_0415	1433	_	putative 4-hydroxyphenylacetate 3-monooxygenase	XBJ1_3600	XNC1_0446, XNC1_0449, XNC1_0811	hydroxyphenylactetate catabolism
XDD1_0432*	317	priB	Primosomal replication protein N	XBJ1_0330	XNC1_0466
XDD1_0487	719	yehT	YehT, response regulator in two-component system with YehU	XBJ1_0375	XNC1_0512	regulation of osmotic stress
XDD1_0488	1697	yehU	YehU, sensory kinase in two-component system with YehT	XBJ1_0376	XNC1_0513
XDD1_0493*	152	_	conserved protein of unknown function	XBJ1_0387	XNC1_0515
XDD1_0515*	125	_	protein of unknown function	XBJ1_0218	XNC1_3485, XNC1_2001
XDD1_0527	503	yjgM	Uncharacterized N-acetyltransferase yjgM	XBJ1_0429	XNC1_0554
XDD1_0556	332	mazF 1	mRNA interferase MazF protein (toxin-antitoxin system)	XBJ1_1577, XBJ1_0440	XNC1_0532, XNC1_4458	toxin-antitoxin system
XDD1_0557	245	mazE 1	MazE antitoxin	XBJ1_0442	XNC1_0471
XDD1_0560	374	_	MazF-like protein	XBJ1_1577, XBJ1_0440	XNC1_0472, XNC1_0532
XDD1_0561	272	_	putative counterpart of the neighbouring MazF-like protein	XBJ1_1578	XNC1_0471, XNC1_0530
XDD1_0570	284	_	conserved protein of unknown function	XBJ1_0113	XNC1_1454, XNC1_3900
XDD1_0582	2396	_	conserved protein of unknown function	XBJ1_0405	XNC1_2305
XDD1_0587	461	_	Transcription regulator protein	XBJ1_3763	XNC1_3730	regulation
XDD1_0603	134	_	conserved protein of unknown function	XBJ1_3717, XBJ1_3718, XBJ1_3721	XNC1_3712, XNC1_1897
XDD1_0655	1319	_	putative oxidoreductase with FAD/NAD(P)-binding domain	XBJ1_3557	XNC1_3619	phenylalanine catabolism
XDD1_0656	380	_	conserved protein of unknown function	XBJ1_3556	XNC1_3620
XDD1_0657	1493	feaB	Phenylacetaldehyde dehydrogenase	XBJ1_3555	XNC1_3621
XDD1_0691	911	_	conserved protein of unknown function	XBJ1_2803	XNC1_3700
XDD1_0698	320	_	conserved protein of unknown function	XBJ1_0463	XNC1_0782
XDD1_0707	293	_	conserved protein of unknown function	XBJ1_0113	XNC1_1454, XNC1_3900
XDD1_0727	401	_	Osmotically inducible protein Y	XBJ1_3548	XNC1_3812	osmotic stress
XDD1_0758	845	_	conserved membrane protein of unknown function	XBJ1_1732	XNC1_3782
XDD1_0783	116	_	protein of unknown function	XBJ1_3519	XNC1_0689
XDD1_0795	281	_	conserved membrane protein of unknown function	XBJ1_1719	XNC1_1527, XNC1_3759
XDD1_0801	641	_	Complete genome; segment 11/17	XBJ1_1225	XNC1_2096
XDD1_0809	1214	xaxA	XaxA	XBJ1_1711	XNC1_3766	hemolysis
XDD1_0810	1052	xaxB	XaxB	XBJ1_1710	XNC1_3767
XDD1_0843	665	pcp	Pyrrolidone-carboxylate peptidase 1	XBJ1_1667	XNC1_0769
XDD1_0900	3380	kefA	Potassium efflux system KefA	XBJ1_1615	XNC1_0957
XDD1_0948	611	_	hypothetical protein	XBJ1_2020, XBJ1_1247	XNC1_3411
XDD1_0950	428	_	PilT protein, N-terminal	XBJ1_1285	XNC1_2876	type IV pilus biosynthesis
XDD1_0951	254	_	Prevent-host-death protein	XBJ1_1286	XNC1_2877	toxin-antitoxin system
XDD1_0954	296	_	conserved protein of unknown function	XBJ1_1290	XNC1_0144, XNC1_2344, XNC1_2880
XDD1_0955	284	_	conserved protein of unknown function	XBJ1_1291	XNC1_0145, XNC1_2345, XNC1_2881
XDD1_0959	1157	_	protein of unknown function	XBJ1_0292, XBJ1_0294, XBJ1_0295	XNC1_3466, XNC1_3693
XDD1_0975	158	_	conserved protein of unknown function	XBJ1_1313	XNC1_2912
XDD1_1012	518	hpaC	4-hydroxyphenylacetate 3-monooxygenase reductase component	XBJ1_3599	XNC1_0810	hydroxyphenylactetate catabolism
XDD1_1013	1562	hpaB	4-hydroxyphenylacetate 3-monooxygenase oxygenase component	XBJ1_3600	XNC1_0446, XNC1_0449, XNC1_0811
XDD1_1017	908	hpaA	Regulator of the 4HPA-hydroxylase operon	XBJ1_0875	XNC1_0814
XDD1_1018	1373	hpaX	transporter HpaX	XBJ1_0874	XNC1_0815
XDD1_1019	767	hpaI	4-hydroxy-2-oxo-heptane-1,7-dioate aldolase	XBJ1_0873	XNC1_0816
XDD1_1020	803	hpaH	2-oxo-hepta-3-ene-1,7-dioic acid hydratase	XBJ1_0872	XNC1_0817
XDD1_1022	413	hpaF	5-carboxymethyl-2-hydroxymuconate Delta-isomerase	XBJ1_0870	XNC1_0819
XDD1_1023	881	hpaD	3,4-dihydroxyphenylacetate 2,3-dioxygenase	XBJ1_0869	XNC1_0820
XDD1_1026	632	hpaG1	4-hydroxyphenylacetate degradation bifunctional isomerase/decarboxylase component	XBJ1_0866, XBJ1_0867	XNC1_0822, XNC1_0823
XDD1_1101	1172	yeiI	Uncharacterized sugar kinase yeiI	XBJ1_0426	XNC1_2069, XNC1_1141
XDD1_1110	434	_	fragment of hypothetical protein (part 1)	XBJ1_3403	XNC1_3567, XNC1_3691
XDD1_1123	425	_	hypothetical protein	XBJ1_1426, XBJ1_1493	XNC1_3478
XDD1_1182	1680	betA	Choline dehydrogenase	XBJ1_3308	XNC1_1244	cluster involved in cholin metabolism, osmotic stress and DNA metabolism
XDD1_1183	1479	betB	Betaine aldehyde dehydrogenase	XBJ1_3307	XNC1_1245
XDD1_1184*	596	betI	HTH-type transcriptional regulator BetI	XBJ1_3306	XNC1_1246
XDD1_1185	2036	betT	High-affinity choline transport protein	XBJ1_3305	XNC1_1247, XNC1_2825
XDD1_1186	1247	_	conserved membrane protein of unknown function	XBJ1_0011	XNC1_1248
XDD1_1187	1055	dinB	DNA polymerase IV	XBJ1_3302	XNC1_1250
XDD1_1203	515	luxS	S-ribosylhomocysteine lyase	XBJ1_3281	XNC1_1265	regulation of quorum-sensing
XDD1_1230	359	_	conserved exported protein of unknown function	XBJ1_3253	XNC1_1291
XDD1_1235	1820	xhbF	Putative siderophore biosynthetic enzyme	XBJ1_3238, XBJ1_3246	XNC1_1298, XNC1_1307	iron transport and metabolism
XDD1_1236	2222	_	FhuE receptor (Outer-membrane receptor for ferric iron uptake)	XBJ1_3245	XNC1_1299
XDD1_1237	1106	_	Ferric enterobactin binding periplasmic protein FepB	XBJ1_3244	XNC1_1300
XDD1_1245	2411	_	Putative siderophore biosynthetic enzyme	XBJ1_3238, XBJ1_3246	XNC1_1298, XNC1_1307
XDD1_1251*	350	_	conserved membrane protein of unknown function	XBJ1_3230	XNC1_1314
XDD1_1301	2705	_	Chitobiase precursor (N-acetyl-beta-glucosaminidase)	XBJ1_1109	XNC1_1359
XDD1_1348*	116	ybgT	conserved exported protein of unknown function	XBJ1_1051	XNC1_1415
XDD1_1372	383	_	conserved protein of unknown function	XBJ1_3784	XNC1_2576
XDD1_1374	1004	_	conserved protein of unknown function	XBJ1_1763, XBJ1_3780, XBJ1_3783	XNC1_2577
XDD1_1430	506	dps	DNA protection during starvation protein	XBJ1_0962	XNC1_1480
XDD1_1432	464	_	putative acyl-CoA N-acyltransferase	XBJ1_0958, XBJ1_0957	XNC1_1483
XDD1_1490	452	_	conserved hypothetical protein	XBJ1_0280	XNC1_3468
XDD1_1509	1172	yeiI	Uncharacterized sugar kinase yeiI	XBJ1_0426	XNC1_2069, XNC1_1141
XDD1_1512*	866	_	conserved protein of unknown function	XBJ1_0219, XBJ1_1116	XNC1_0599, XNC1_4407, XNC1_0600, XNC1_0841, XNC1_1739, XNC1_4234
XDD1_1531	620	yliJ	Uncharacterized GST-like protein yliJ	XBJ1_0913	XNC1_1522
XDD1_1586	713	aphA	Class B acid phosphatase	XBJ1_0800	XNC1_1578
XDD1_1653*	182	_	protein of unknown function	XBJ1_1315	XNC1_3343
XDD1_1663	383	_	conserved protein of unknown function	XBJ1_2775	XNC1_2603
XDD1_1664	503	yhhY	Uncharacterized N-acetyltransferase yhhY	XBJ1_2774	XNC1_2596
XDD1_1679*	218	_	putative phage-related protein	XBJ1_1317, XBJ1_2655, XBJ1_2671, XBJ1_3366	XNC1_3345, XNC1_2586, XNC1_3442, XNC1_4250
XDD1_1680	176	_	conserved protein of unknown function	XBJ1_2654	XNC1_4249
XDD1_1882	422	_	conserved exported protein of unknown function	XBJ1_1433	XNC1_4109, XNC1_3219
XDD1_1883	689	_	conserved protein of unknown function	XBJ1_2819, XBJ1_1408, XBJ1_1434	XNC1_4108, XNC1_3221, XNC1_3222
XDD1_1920	1430		Gamma-aminobutyraldehyde dehydrogenase	XBJ1_0079	XNC1_2270	arginine and amino-butyrate catabolism
XDD1_1921	773	_	conserved protein of unknown function	XBJ1_0080	XNC1_2271
XDD1_1924	1286	puuE	4-aminobutyrate aminotransferase	XBJ1_0083	XNC1_2272
XDD1_1926	398	yhaH	Inner membrane protein yhaH	XBJ1_0084	XNC1_0429, XNC1_2273
XDD1_1927	1544	_	FAD dependent oxidoreductase	XBJ1_0085	XNC1_2274
XDD1_1943	182	_	conserved protein of unknown function	XBJ1_2255	XNC1_2075
XDD1_1945*	146	_	protein of unknown function	XBJ1_0715, XBJ1_1330, XBJ1_1405, XBJ1_4126, XBJ1_4300, XBJ1_4395, XBJ1_3179	XNC1_0126, XNC1_0125, XNC1_0831, XNC1_3015, XNC1_3631, XNC1_0718, XNC1_0832, XNC1_1899, XNC1_2933, XNC1_3016
XDD1_1956	1172	_	Rifamycin polyketide synthase (fragment)	XBJ1_2690, XBJ1_2694	XNC1_2156, XNC1_1764
XDD1_2026	1202	mdtH	Multidrug resistance protein mdtH	XBJ1_2216	XNC1_2137
XDD1_2053	155	_	Putative lipoprotein (fragment)	XBJ1_1080	XNC1_2830
XDD1_2083	584	yeaY	Uncharacterized lipoprotein yeaY	XBJ1_2239	XNC1_2183
XDD1_2097	2624	_	conserved exported protein of unknown function	XBJ1_2372	XNC1_2206
XDD1_2098	224	_	conserved protein of unknown function	XBJ1_2371	XNC1_2207
XDD1_2099	398	_	conserved exported protein of unknown function	XBJ1_2370	XNC1_2208
XDD1_2132	1943	_	putative Tyrosine decarboxylase	XBJ1_2352	XNC1_2243	tyrosin and aromatic hydrocarbon catabolism
XDD1_2133	806	_	Putative alpha-ketoglutarate-dependent 2,4-dichlorophenoxyacetate dioxygenase; clavaminate synthase-like domain	XBJ1_2349	XNC1_2244
XDD1_2135*	998	_	conserved hypothetical protein	XBJ1_2348	XNC1_2245
XDD1_2140	1196	_	conserved membrane protein of unknown function	XBJ1_2347	XNC1_2247
XDD1_2144*	3056	_	putative Extracellular serine protease precursor	XBJ1_2343, XBJ1_1768	XNC1_2974, XNC1_2250	protease
XDD1_2178	632	_	conserved protein of unknown function	XBJ1_2318	XNC1_2312
XDD1_2186*	440	ydgK	Inner membrane protein ydgK	XBJ1_2310	XNC1_2320
XDD1_2223	1706	_	conserved membrane protein of unknown function	XBJ1_2411	XNC1_2442
XDD1_2262	134	_	conserved protein of unknown function	XBJ1_3717, XBJ1_3718, XBJ1_3721	XNC1_3712, XNC1_1897
XDD1_2263*	116	_	protein of unknown function	XBJ1_3719, XBJ1_3720, XBJ1_3730, XBJ1_3759	XNC1_1896, XNC1_3725
XDD1_2264	134	_	conserved protein of unknown function	XBJ1_3717	XNC1_3712
XDD1_2282	6728	_	Non-ribosomal peptide synthetase	XBJ1_1966, XBJ1_1966, XBJ1_1966, XBJ1_1967, XBJ1_1968, XBJ1_1968, XBJ1_1968, XBJ1_2151	XNC1_2038, XNC1_2038, XNC1_2039, XNC1_2040, XNC1_2040, XNC1_2781, XNC1_2782	NRPS
XDD1_2287	6719	_	Non-ribosomal peptide synthetase	XBJ1_1966, XBJ1_1966, XBJ1_1966, XBJ1_1967, XBJ1_1968, XBJ1_1968, XBJ1_1968, XBJ1_1968	XNC1_2038, XNC1_2039, XNC1_2040, XNC1_2040, XNC1_2782
XDD1_2291	1109	frmA	S-(hydroxymethyl)glutathione dehydrogenase	XBJ1_3896	XNC1_2054
XDD1_2307	254	relB	Antitoxin RelB	XBJ1_3188	XNC1_1941	toxin-antitoxin system
XDD1_2358	1178	_	fragment of putative Type VI secretion protein (part 2)	XBJ1_1500, XBJ1_0182, XBJ1_1088	XNC1_2779, XNC1_2780
XDD1_2365	263	_	conserved protein of unknown function	XBJ1_1080	XNC1_2830, XNC1_4162, XNC1_3732
XDD1_2386	593	_	putative colanic acid capsular biosynthesis activation protein A	XBJ1_1898	XNC1_1652, XNC1_1653
XDD1_2398	632	_	fragment of Colicin Js-sensitive receptor protein (cjrC) (part 2)	XBJ1_2586	XNC1_1957
XDD1_2400	1775	_	fragment of Colicin Js-sensitive receptor protein (cjrC) (part 1)	XBJ1_2586	XNC1_2642
XDD1_2401	2192	ptrB	Protease 2	XBJ1_2587	XNC1_2643, XNC1_2645, XNC1_2647
XDD1_2404	917	cjrA	iron-regulated protein	XBJ1_2589	XNC1_2649
XDD1_2468	833	amiD	N-acetylmuramoyl-L-alanine amidase AmiD	XBJ1_2746	XNC1_2861, XNC1_2696
XDD1_2475	458	nudJ	Phosphatase NudJ	XBJ1_2830	XNC1_2705
XDD1_2554	434	_	putative lysozyme	XBJ1_1202, XBJ1_1258, XBJ1_2799	XNC1_2340
XDD1_2555*	773	amiD	N-acetylmuramoyl-L-alanine amidase AmiD	XBJ1_2746	XNC1_2861, XNC1_2696
XDD1_2582	1994	betT	High-affinity choline transport protein	XBJ1_3305	XNC1_1247, XNC1_2825	choline transport
XDD1_2601	659	yfbT	Phosphatase yfbT	XBJ1_1113, XBJ1_2932	XNC1_2804
XDD1_2620*	296	_	conserved protein of unknown function	XBJ1_2994	XNC1_3196
XDD1_2663	158	_	Antitoxin of toxin-antitoxin stability system (fragment)	XBJ1_3663	XNC1_2255	toxin-antitoxin system
XDD1_2666	6683	_	Peptide synthetase XpsB (fragment)	XBJ1_2151, XBJ1_2152	XNC1_2781, XNC1_2782	NRPS (Pax synthesis locus)
XDD1_2667	6696		Peptide synthetase XpsB (fragment)	XBJ1_2151, XBJ1_2152	XNC1_2781, XNC1_2782
XDD1_2668	3254	_	Peptide synthetase XpsA	XBJ1_2153	XNC1_2783
XDD1_2715	6635	_	Polyketide synthase modules and related protein	XBJ1_2694	XNC1_1700	NRPS-PKS
XDD1_2716	3467	xcnA	fragment of Non-ribosomal peptide synthase involved in Xenocoumacin synthesis (part 2)	XBJ1_2695	XNC1_1711
XDD1_2718	4739	xcnA	fragment of Non-ribosomal peptide synthase involved in Xenocoumacin synthesis (part 1)	XBJ1_2697	XNC1_1711
XDD1_2720	1163	_	Acyl-CoA dehydrogenase	XBJ1_2699	XNC1_1707
XDD1_2721	251	_	putative D-alanyl carrier protein	XBJ1_2700	XNC1_1708
XDD1_2802	668	_	conserved protein of unknown function	XBJ1_3043	XNC1_1390
XDD1_2803	905	_	Similarities with the C-terminal region of 3-methyladenine DNA glycosylase	XBJ1_3045	XNC1_3282
XDD1_2833	545	_	conserved protein of unknown function	XBJ1_1019	XNC1_4128
XDD1_2843	266	_	putative phage gene	XBJ1_1010	XNC1_4130	prophagic locus
XDD1_2848	455	_	putative tail tube protein	XBJ1_1005	XNC1_4131, XNC1_4132
XDD1_2849	1121	_	putative tail sheath protein	XBJ1_1004	XNC1_4133
XDD1_2854	1031	_	putative phage gene	XBJ1_0999, XBJ1_4372	XNC1_0187, XNC1_3080
XDD1_2857	1778	_	putative terminase, ATPase subunit	XBJ1_0997	XNC1_3082
XDD1_2858	1031	_	putative portal protein	XBJ1_0996	XNC1_3083, XNC1_2393
XDD1_2860	266	_	putative phage gene	XBJ1_4377, XBJ1_0994, XBJ1_1362	XNC1_0192, XNC1_4137
XDD1_2865	203	_	conserved protein of unknown function	XBJ1_0989	XNC1_3094
XDD1_2870	1025	int	Integrase	XBJ1_0982	XNC1_3102
XDD1_2874*	164	_	conserved protein of unknown function	XBJ1_0162	XNC1_3235, XNC1_4537, XNC1_0803, XNC1_2777, XNC1_3913
XDD1_2896*	452	_	conserved protein of unknown function	XBJ1_1357	XNC1_0250
XDD1_2911*	371	_	Putaive tail fiber assembly protein	XBJ1_2637	XNC1_1203
XDD1_2942	1067	yeiI	Uncharacterized sugar kinase yeiI	XBJ1_0426	XNC1_2069, XNC1_1141
XDD1_2988	623	argO	Arginine exporter protein ArgO	XBJ1_3449	XNC1_1095
XDD1_3037	401	_	conserved protein of unknown function	XBJ1_3496	XNC1_1038
XDD1_3059	962	_	protein of unknown function (similar to YjiA of E. coli)	XBJ1_3622	XNC1_3838
XDD1_3070	548	_	putative Isochorismatase	XBJ1_3639	XNC1_0914
XDD1_3075*	218	_	conserved protein of unknown function	XBJ1_0704	XNC1_2585, XNC1_3441, XNC1_4116
XDD1_3091	1205	_	conserved protein of unknown function	XBJ1_2816, XBJ1_4116	XNC1_2126, XNC1_4099
XDD1_3093	116	_	(PA-I galactophilic lectin (PA-IL) (Galactose-binding lectin)); fragment	XBJ1_3167, XBJ1_0747, XBJ1_2814	XNC1_2015, XNC1_2125
XDD1_3222	1274	_	conserved hypothetical protein	XBJ1_3889	XNC1_3906
XDD1_3285	683	nlpE	Outer membrane lipoprotein, involved in copper homeostasis and in adhesion	XBJ1_0609	XNC1_3986
XDD1_3352	392	_	conserved exported protein of unknown function	XBJ1_3784	XNC1_2576
XDD1_3353	1169	_	conserved protein of unknown function	XBJ1_1763, XBJ1_3780, XBJ1_3783	XNC1_2577, XNC1_2578
XDD1_3381	2348	polB	DNA polymerase II	XBJ1_1795	XNC1_4058
XDD1_3418	779	_	putative Acetyltransferase, GNAT family family	XBJ1_1835	XNC1_4097
XDD1_3422	545	_	conserved protein of unknown function	XBJ1_1019	XNC1_4128
XDD1_3431	266	_	putative phage gene	XBJ1_1010	XNC1_4130	prophagic locus
XDD1_3436	455	_	putative tail tube protein	XBJ1_1005	XNC1_4131, XNC1_4132
XDD1_3437	1121	_	putative tail sheath protein	XBJ1_1004	XNC1_4133
XDD1_3442	1031	_	putative phage gene	XBJ1_0999, XBJ1_4372	XNC1_0187, XNC1_3080
XDD1_3443	830	_	conserved protein of unknown function	XBJ1_0998, XBJ1_4373	XNC1_3081
XDD1_3444	1778	_	putative terminase, ATPase subunit	XBJ1_0997	XNC1_3082
XDD1_3445	1031	_	putative portal protein	XBJ1_0996	XNC1_3083, XNC1_2393
XDD1_3447	266	_	putative phage gene	XBJ1_4377, XBJ1_0994, XBJ1_1362	XNC1_0192, XNC1_4137
XDD1_3452	203	_	conserved protein of unknown function	XBJ1_0989	XNC1_3094
XDD1_3457	1037	int	Integrase	XBJ1_0982	XNC1_3102
XDD1_3476	1169	_	putative transport protein	XBJ1_3875	XNC1_4139
XDD1_3489*	701	yhaK	Pirin-like protein yhaK	XBJ1_3862	XNC1_4155
XDD1_3498*	563	_	conserved protein of unknown function	XBJ1_0219	XNC1_0725, XNC1_4403
XDD1_3500	263	_	conserved protein of unknown function	XBJ1_1080	XNC1_2830, XNC1_4162, XNC1_3732
XDD1_3639	1280	_	Putative xylanase/chitin deacetylase	XBJ1_4052	XNC1_4381
XDD1_3663	1442	murP	PTS system N-acetylmuramic acid-specific EIIBC component	XBJ1_4085	XNC1_4343
XDD1_3679	365	_	conserved exported protein of unknown function	XBJ1_4137	XNC1_4483
XDD1_3684	1592	lsrK	Autoinducer 2 kinase lsrK	XBJ1_4109	XNC1_4323	partial reduction of the lsr locus
XDD1_3690	932	lsrF	Uncharacterized aldolase lsrF	XBJ1_4104	XNC1_4325
XDD1_3691*	299	lsrG	Autoinducer 2-degrading protein lsrG	XBJ1_4103	XNC1_4326
XDD1_3695	161	_	conserved protein of unknown function	XBJ1_1288	XNC1_2878
XDD1_3703	1592	_	protein of unknown function	XBJ1_0281, XBJ1_0294, XBJ1_0295	XNC1_2907, XNC1_3693
XDD1_3707	158	_	conserved protein of unknown function	XBJ1_1288	XNC1_2878
XDD1_3743	365	_	protein of unknown function	XBJ1_3403	XNC1_3567, XNC1_3691
XDD1_3836	350	mazF 2	mRNA interferase MazF protein (toxin-antitoxin system)	XBJ1_1577, XBJ1_0440	XNC1_0472, XNC1_0532, XNC1_4458	toxin-antitoxin system
XDD1_3837	245	mazE 2	MazE antitoxin	XBJ1_0442	XNC1_4457, XNC1_4611
XDD1_3904	908	_	conserved protein of unknown function	XBJ1_0136	XNC1_4465	aromatic hydrocarbon catabolism
XDD1_3905	362	_	conserved protein of unknown function	XBJ1_0135	XNC1_4464
XDD1_3906	1190	_	Putative alanine racemase racemase	XBJ1_0134	XNC1_4463
XDD1_3908	1013	php	Phosphotriesterase homology protein	XBJ1_0133	XNC1_4462
XDD1_3909	377	_	conserved protein of unknown function	XBJ1_0132	XNC1_4461
XDD1_3910	1349	yhfT	putative transport protein	XBJ1_0131	XNC1_4460
XDD1_3917	2072	maoC	Protein maoC	XBJ1_0128	XNC1_4614
XDD1_3918	944	paaA	Phenylacetic acid degradation protein paaA	XBJ1_0127	XNC1_4616
XDD1_3919	287	paaB	Phenylacetic acid degradation protein paaB	XBJ1_0126	XNC1_4617
XDD1_3920	791	paaC	Phenylacetic acid degradation protein paaC	XBJ1_0125	XNC1_4618
XDD1_3921	533	paaD	Phenylacetic acid degradation protein paaD	XBJ1_0124	XNC1_4619
XDD1_3922	1103	paaE	putative phenylacetic acid degradation NADH oxidoreductase paaE	XBJ1_0123	XNC1_4620
XDD1_3925	1643	paaH	putative 3-hydroxybutyryl-CoA dehydrogenase	XBJ1_0120, XBJ1_2687	XNC1_4623, XNC1_1710
XDD1_3926	452	paaI	Acyl-coenzyme A thioesterase PaaI	XBJ1_0119	XNC1_4624
XDD1_3928	1328	paaK	Phenylacetate-coenzyme A ligase	XBJ1_0117	XNC1_4627
XDD1_3939	923	yegV	putative sugar kinase with ribokinase-like domain	XBJ1_4387	XNC1_0092
XDD1_3940	1541	_	Cytosine/purines, uracil, thiamine, allantoin permease family protein (Modular protein)	XBJ1_4388	XNC1_0091
XDD1_3941	776	yegW	putative transcriptional repressor with DNA-binding Winged helix domain	XBJ1_4389	XNC1_0089
